# Supplementary material for: Measurement of Exhaled Volatile Organic Compounds as a Biomarker for Personalised Medicine: Assessment of Short-Term Repeatability in Severe Asthma
Source: J Pers Med. 2022 Oct 2;12(10):1635. doi: 10.3390/jpm12101635 (PMC9604907; doi:10.3390/jpm12101635)
Supplement: Supplementary file 1 [file jpm-12-01635-s001.zip]

Archive with 1 entries (1 files):
- jpm-1889124-supplementary.pdf
